# Supplementary material for: Integrating multivariate selection indices with weighted rank aggregation to identify drought-tolerant Populus simonii × P. nigra F1 progenies
Source: BMC Plant Biol. 2026 Jan 19;26:291. doi: 10.1186/s12870-025-08054-9 (PMC12895644; doi:10.1186/s12870-025-08054-9)
Supplement: Supplementary file 1 — Supplementary Material 1. [file 12870_2025_8054_MOESM1_ESM.zip › Supplementary material/Table S1.xlsx]

## Sheet: Sheet1
Supplementary Table S1. List of genotypes selected by overlapping indices (SHI, FAI-BLUP, MGIDI_BLUP, MGIDI_LWindex), corresponding to the Venn diagram (Fig. 8)
‘1-XY’×‘N139’
selection index 1	selection index 2	selection index 3	selection index 4	number of co-selected genotypes	genotypes
SHI	FAI_BLUP	/	/	15	C2-131, C2-145, C2-51, C2-151, C2-19, C2-132, C2-212, C2-242, C2-213, C2-17, C2-14, C2-129, C2-219, C2-142, C2-207
/	FAI_BLUP	MGIDI_BLUP	/	14	C2-53, C2-199, C2-71, C2-54, C2-136, C2-24, C2-167, C2-285, C2-139, C2-287, C2-306, C2-150, C2-206, C2-101
/	FAI_BLUP	/	MGIDI_LWindex	17	C2-125, C2-160, C2-234, C2-42, C2-168, C2-32, C2-246, C2-244, C2-261, C2-303, C2-344, C2-274, C2-75, C2-243, C2-118, C2-120, C2-36
SHI	FAI_BLUP	MGIDI_BLUP	/	5	C2-66, C2-65, C2-62, C2-224, C2-20
SHI	FAI_BLUP	/	MGIDI_LWindex	2	C2-40, C2-39
/	FAI_BLUP	MGIDI_BLUP	MGIDI_LWindex	3	C2-178, C2-72, C2-260
‘1-XY’×‘N188’
selection index 1	selection index 2	selection index 3	selection index 4	number of co-selected genotypes	genotypes
SHI	FAI_BLUP	/	/	12	C4-23, C4-25, C4-219, C4-43, C4-245, C4-36, C4-26, C4-1, C4-51, C4-195, C4-46, C4-218
/	FAI_BLUP	MGIDI_BLUP	/	12	C4-260, C4-22, C4-279, C4-86, C4-133, C4-104, C4-119, C4-106, C4-216, C4-109, C4-56, C4-222
/	FAI_BLUP	/	MGIDI_LWindex	16	C4-158, C4-83, C4-258, C4-85, C4-213, C4-167, C4-100, C4-217, C4-227, C4-162, C4-130, C4-223, C4-42, C4-138, C4-224, C4-276
SHI	FAI_BLUP	MGIDI_BLUP	/	7	C4-275, C4-210, C4-211, C4-215, C4-49, C4-84, C4-235
SHI	FAI_BLUP	/	MGIDI_LWindex	3	C4-135, C4-242, C4-247
/	FAI_BLUP	MGIDI_BLUP	MGIDI_LWindex	3	C4-98, C4-259, C4-47
SHI	FAI_BLUP	MGIDI_BLUP	MGIDI_LWindex	2	C4-246, C4-102
‘ZL-3’×‘N188’
selection index 1	selection index 2	selection index 3	selection index 4	number of co-selected genotypes	genotypes
SHI	FAI_BLUP	/	/	17	E4-63, E4-230, E4-309, E4-191, E4-85, E4-311, E4-233, E4-412, E4-148, E4-59, E4-145, E4-318, E4-272, E4-190, E4-294, E4-140, E4-281
/	FAI_BLUP	MGIDI_BLUP	/	17	E4-226, E4-239, E4-217, E4-162, E4-122, E4-137, E4-241, E4-96, E4-55, E4-225, E4-296, E4-208, E4-193, E4-262, E4-229, E4-152, E4-290
/	FAI_BLUP	/	MGIDI_LWindex	23	E4-4, E4-396, E4-441, E4-327, E4-81, E4-210, E4-186, E4-251, E4-254, E4-250, E4-240, E4-333, E4-69, E4-263, E4-77, E4-249, E4-440, E4-82, E4-14, E4-301, E4-331, E4-456, E4-416
SHI	FAI_BLUP	MGIDI_BLUP	/	9	E4-70, E4-109, E4-115, E4-325, E4-278, E4-371, E4-170, E4-410, E4-49
SHI	FAI_BLUP	/	MGIDI_LWindex	3	E4-205, E4-134, E4-199
/	FAI_BLUP	MGIDI_BLUP	MGIDI_LWindex	3	E4-436, E4-220, E4-167
Joint family
selection index 1	selection index 2	selection index 3	selection index 4	number of co-selected genotypes	genotypes
SHI	FAI_BLUP	/	/	34	E4-63, E4-230, C4-23, E4-318, E4-412, E4-59, E4-272, E4-56, C4-25, C2-35, E4-233, C2-42, E4-294, C2-166, E4-104, E4-145, C4-219, E4-281, E4-140, E4-225, E4-208, E4-240, E4-291, C2-41, C2-76, E4-304, E4-338, E4-439, E4-169, C4-36, C2-55, C2-39, C4-215, E4-88
/	FAI_BLUP	MGIDI_BLUP	/	33	E4-122, E4-162, C4-260, E4-226, C2-199, E4-229, C2-136, E4-239, E4-296, C2-285, C4-86, C2-62, E4-55, C4-47, C2-239, C2-53, E4-4, E4-152, E4-7, C4-22, C4-178, C2-284, C2-139, C4-5, C4-222, E4-201, C2-206, C2-20, E4-210, C4-235, C2-224, C2-306, C2-150
/	FAI_BLUP	/	MGIDI_LWindex	51	E4-331, C4-176, C4-242, C4-258, E4-220, C4-163, C2-261, E4-218, E4-126, C4-247, E4-135, E4-139, E4-264, E4-478, C4-162, E4-472, E4-101, E4-200, E4-250, E4-301, E4-333, C4-167, E4-186, C4-246, E4-214, C4-276, C4-138, C4-227, E4-197, C4-224, C4-229, C4-39, C4-223, E4-224, C2-75, E4-440, C2-303, E4-378, C4-130, E4-82, E4-456, E4-441, E4-14, C4-92, E4-286, E4-10, E4-77, E4-251, C2-168, C4-100, C4-213
SHI	FAI_BLUP	MGIDI_BLUP	/	29	E4-70, E4-309, E4-325, E4-115, E4-311, E4-109, E4-191, E4-190, E4-85, E4-278, E4-410, C2-167, E4-371, C4-210, C2-71, C4-275, E4-170, C2-101, C4-43, C2-24, E4-241, C4-84, E4-137, C4-211, E4-196, E4-46, C4-49, C2-54, C4-245
SHI	FAI_BLUP	/	MGIDI_LWindex	11	E4-205, E4-148, E4-49, E4-263, E4-199, E4-134, E4-249, E4-254, C4-135, E4-69, E4-79
/	FAI_BLUP	MGIDI_BLUP	MGIDI_LWindex	12	E4-436, C4-98, E4-167, C2-178, C4-102, C4-279, C4-259, E4-217, E4-327, E4-270, C2-260, C4-104
