# Supplementary material for: Integrating multivariate selection indices with weighted rank aggregation to identify drought-tolerant Populus simonii × P. nigra F1 progenies
Source: BMC Plant Biol. 2026 Jan 19;26:291. doi: 10.1186/s12870-025-08054-9 (PMC12895644; doi:10.1186/s12870-025-08054-9)
Supplement: Supplementary file 1 — Supplementary Material 1. [file 12870_2025_8054_MOESM1_ESM.zip › Supplementary material/Table S2.xlsx]

## Sheet: Sheet1
Supplementary Table S2
Rank of genotypes in the '1-XY' × 'N139' family for different selection index including final aggregate rank
Genotype	SHI		FAI_BLUP		MGIDI_BLUP		MGIDI_LWindex		WRA of SHI, FAI_BLUP, MGIDI_BLUP and MGIDI_LWindex
	Rank	Score	Rank	Score	Rank	Score	Rank	Score	Score	Rank
C2-224	12	87.73	5	93.95	9	9.6	33	30.91	2.5	1
C2-65	9	90.4	8	91.29	13	13.15	31	29.14	3.03	2
C2-53	23	77.97	1	97.5	1	2.5	43	39.79	3.17	3
C2-199	24	77.08	2	96.61	4	5.16	44	40.68	3.54	4
C2-71	25	76.19	3	95.72	3	4.28	45	41.57	4.3	5
C2-54	26	75.3	4	94.84	5	6.05	46	42.45	4.76	6
C2-136	27	74.42	6	93.06	7	7.83	47	43.34	5.72	7
C2-24	28	73.53	7	92.17	2	3.39	48	44.23	6.86	8
C2-167	30	71.75	10	89.51	21	20.26	49	45.12	6.94	9
C2-20	17	83.29	14	85.96	11	11.38	38	35.35	7.57	10
C2-62	11	88.62	18	82.41	20	19.37	32	30.02	7.7	11
C2-66	6	93.06	20	80.63	18	17.59	28	26.47	7.99	12
C2-285	31	70.86	11	88.62	8	8.71	50	46	8.83	13
C2-287	33	69.09	13	86.85	17	16.71	52	47.78	9.29	14
C2-139	32	69.98	12	87.73	10	10.49	51	46.89	9.3	15
C2-178	29	72.64	9	90.4	6	6.94	4	5.16	10.7	16
C2-306	34	68.2	15	85.07	14	14.04	53	48.67	10.73	17
C2-40	10	89.51	23	77.97	30	28.25	1	2.5	11.11	18
C2-150	35	67.31	16	84.18	12	12.27	54	49.56	11.57	19
C2-206	36	66.43	17	83.29	15	14.93	55	50.44	11.95	20
C2-22	39	63.76	22	78.86	40	37.13	56	51.33	12.69	21
C2-213	14	85.96	30	71.75	32	30.02	35	32.69	12.98	22
C2-51	3	95.72	33	69.09	25	23.81	25	23.81	13.24	23
C2-312	41	61.99	25	76.19	42	38.9	57	52.22	14.38	24
C2-132	7	92.17	35	67.31	28	26.47	29	27.36	14.6	25
C2-166	42	61.1	26	75.3	43	39.79	58	53.11	14.94	26
C2-151	4	94.84	37	65.54	26	24.7	26	24.7	15.28	27
C2-67	43	60.21	27	74.42	44	40.68	59	54	15.5	28
C2-72	37	65.54	19	81.52	16	15.82	16	15.82	15.74	29
C2-264	44	59.32	28	73.53	45	41.57	60	54.88	16.07	30
C2-35	45	58.43	29	72.64	46	42.45	61	55.77	16.64	31
C2-260	38	64.65	21	79.74	19	18.48	7	7.83	17.29	32
C2-125	40	62.87	24	77.08	41	38.01	3	4.28	17.44	33
C2-41	46	57.55	31	70.86	47	43.34	62	56.66	17.69	34
C2-131	1	97.5	43	60.21	23	22.03	23	22.03	18.02	35
C2-5	49	54.88	36	66.43	49	45.12	64	58.43	20.53	36
C2-316	50	54	38	64.65	50	46	65	59.32	21.59	37
C2-160	47	56.66	32	69.98	48	44.23	10	10.49	21.88	38
C2-101	48	55.77	34	68.2	22	21.14	63	57.55	21.92	39
C2-76	51	53.11	39	63.76	51	46.89	66	60.21	22.15	40
C2-276	52	52.22	40	62.87	52	47.78	67	61.1	22.72	41
C2-239	55	49.56	44	59.32	55	50.44	68	61.99	25.04	42
C2-284	57	47.78	46	57.55	57	52.22	69	62.87	26.23	43
C2-234	53	51.33	41	61.99	53	48.67	22	21.14	26.42	44
C2-48	58	46.89	47	56.66	58	53.11	70	63.76	26.8	45
C2-56	59	46	48	55.77	59	54	71	64.65	27.36	46
C2-42	54	50.44	42	61.1	54	49.56	15	14.93	27.53	47
C2-341	60	45.12	49	54.88	60	54.88	72	65.54	27.92	48
C2-335	61	44.23	50	54	61	55.77	73	66.43	28.48	49
C2-195	62	43.34	51	53.11	62	56.66	74	67.31	29.05	50
C2-19	5	93.95	65	40.68	27	25.58	27	25.58	29.15	51
C2-168	56	48.67	45	58.43	56	51.33	6	6.94	29.91	52
C2-343	64	41.57	53	51.33	64	58.43	75	68.2	30.25	53
C2-34	65	40.68	54	50.44	65	59.32	76	69.09	30.81	54
C2-14	16	84.18	66	39.79	34	31.8	37	34.46	30.87	55
C2-212	8	91.29	68	38.01	29	27.36	30	28.25	30.93	56
C2-290	66	39.79	55	49.56	66	60.21	77	69.98	31.37	57
C2-55	67	38.9	56	48.67	67	61.1	78	70.86	31.94	58
C2-21	68	38.01	57	47.78	68	61.99	79	71.75	32.5	59
C2-129	19	81.52	69	37.13	36	33.57	39	36.24	32.72	60
C2-9	70	36.24	59	46	70	63.76	80	72.64	33.7	61
C2-32	63	42.45	52	52.22	63	57.55	5	6.05	34.4	62
C2-262	72	34.46	61	44.23	72	65.54	81	73.53	34.89	63
C2-207	22	78.86	73	33.57	39	36.24	42	38.9	34.9	64
C2-219	20	80.63	74	32.69	37	34.46	40	37.13	35.25	65
C2-112	73	33.57	62	43.34	73	66.43	82	74.42	35.46	66
C2-246	69	37.13	58	46.89	69	62.87	21	20.26	37.1	67
C2-294	76	30.91	67	38.9	76	69.09	83	75.3	38.27	68
C2-244	71	35.35	60	45.12	71	64.65	19	18.48	38.5	69
C2-99	78	29.14	71	35.35	78	70.86	84	76.19	40.45	70
C2-23	79	28.25	72	34.46	79	71.75	85	77.08	41.02	71
C2-303	75	31.8	64	41.57	75	68.2	14	14.04	41.37	72
C2-261	74	32.69	63	42.45	74	67.31	2	3.39	41.56	73
C2-172	80	27.36	75	31.8	80	72.64	86	77.97	42.56	74
C2-80	81	26.47	76	30.91	81	73.53	87	78.86	43.13	75
C2-201	82	25.58	77	30.02	82	74.42	88	79.74	43.7	76
C2-328	83	24.7	78	29.14	83	75.3	89	80.63	44.25	77
C2-344	77	30.02	70	36.24	77	69.98	18	17.59	44.33	78
C2-142	21	79.74	93	15.82	38	35.35	41	38.01	44.69	79
C2-155	84	23.81	79	28.25	84	76.19	90	81.52	44.82	80
C2-126	86	22.03	81	26.47	86	77.97	91	82.41	46.02	81
C2-179	87	21.14	82	25.58	87	78.86	92	83.29	46.58	82
C2-17	15	85.07	99	10.49	33	30.91	36	33.57	47.06	83
C2-153	88	20.26	83	24.7	88	79.74	93	84.18	47.14	84
C2-39	18	82.41	96	13.15	35	32.69	20	19.37	47.18	85
C2-242	13	86.85	100	9.6	31	29.14	34	31.8	47.41	86
C2-145	2	96.61	103	6.94	24	22.92	24	22.92	47.66	87
C2-73	89	19.37	84	23.81	89	80.63	94	85.07	47.71	88
C2-89	91	17.59	86	22.03	91	82.41	95	85.96	48.91	89
C2-45	92	16.71	87	21.14	92	83.29	96	86.85	49.47	90
C2-16	93	15.82	88	20.26	93	84.18	97	87.73	50.03	91
C2-43	94	14.93	89	19.37	94	85.07	98	88.62	50.59	92
C2-274	85	22.92	80	27.36	85	77.08	9	9.6	50.99	93
C2-185	95	14.04	90	18.48	95	85.96	99	89.51	51.16	94
C2-11	98	11.38	94	14.93	98	88.62	100	90.4	53.48	95
C2-75	90	18.48	85	22.92	90	81.52	11	11.38	54.01	96
C2-60	99	10.49	95	14.04	99	89.51	101	91.29	54.04	97
C2-192	100	9.6	97	12.27	100	90.4	102	92.17	55.1	98
C2-324	101	8.71	98	11.38	101	91.29	103	93.06	55.66	99
C2-6	102	7.83	101	8.71	102	92.17	104	93.95	57.22	100
C2-90	103	6.94	102	7.83	103	93.06	105	94.84	57.78	101
C2-243	96	13.15	91	17.59	96	86.85	8	8.71	58.02	102
C2-118	97	12.27	92	16.71	97	87.73	12	12.27	58.37	103
C2-171	104	6.05	104	6.05	104	93.95	106	95.72	58.83	104
C2-271	105	5.16	105	5.16	105	94.84	107	96.61	59.4	105
C2-12	107	3.39	107	3.39	107	96.61	108	97.5	60.59	106
C2-120	106	4.28	106	4.28	106	95.72	17	16.71	66.18	107
C2-36	108	2.5	108	2.5	108	97.5	13	13.15	67.72	108
Rank of genotypes in the '1-XY'×'N188' family for different selection index including final aggregate rank
Genotype	SHI		FAI_BLUP		MGIDI_BLUP		MGIDI_LWindex		WRA of SHI, FAI_BLUP, MGIDI_BLUP and MGIDI_LWindex
	Rank	Score	Rank	Score	Rank	Score	Rank	Score	Score	Rank
C4-134	30	74.15	9	91.06	41	34.7	48	40.34	2.5	1
C4-43	8	91.86	2	96.69	28	24.24	32	27.46	2.62	2
C4-260	25	78.18	1	97.5	5	5.72	44	37.12	3.46	3
C4-22	26	77.37	3	95.89	6	6.53	45	37.92	4.03	4
C4-58	34	70.93	15	86.23	42	35.51	50	41.95	4.71	5
C4-279	27	76.57	5	94.28	3	4.11	46	38.73	5.02	6
C4-86	28	75.76	7	92.67	8	8.14	47	39.53	5.17	7
C4-210	3	95.89	4	95.08	15	13.77	27	23.43	5.43	8
C4-5	36	69.32	18	83.81	43	36.31	52	43.56	5.56	9
C4-53	37	68.52	20	82.2	44	37.12	53	44.36	6.13	10
C4-215	7	92.67	6	93.47	7	7.33	31	26.65	6.54	11
C4-133	33	71.74	14	87.03	14	12.97	49	41.14	7.35	12
C4-158	29	74.96	8	91.86	40	33.9	23	20.21	7.49	13
C4-245	13	87.84	16	85.42	30	25.85	35	29.87	7.81	14
C4-180	41	65.3	25	78.18	46	38.73	55	45.97	7.83	15
C4-196	42	64.49	26	77.37	47	39.53	56	46.78	8	16
C4-40	43	63.69	27	76.57	48	40.34	57	47.58	8.17	17
C4-49	9	91.06	11	89.45	2	3.31	33	28.26	8.8	18
C4-84	11	89.45	13	87.84	9	8.94	34	29.07	8.83	19
C4-142	45	62.08	31	73.35	50	41.95	58	48.39	9.52	20
C4-104	35	70.13	17	84.62	1	2.5	51	42.75	9.65	21
C4-119	39	66.91	23	79.79	4	4.92	54	45.17	11.44	22
C4-272	48	59.66	37	68.52	52	43.56	60	50	11.55	23
C4-259	32	72.54	12	88.64	16	14.58	24	21.02	11.63	24
C4-26	19	83.01	28	75.76	34	29.07	38	32.29	12.08	25
C4-253	49	58.86	39	66.91	53	44.36	61	50.81	12.11	26
C4-106	46	61.27	33	71.74	23	20.21	59	49.19	13	27
C4-176	50	58.05	42	64.49	54	45.17	62	51.61	13.09	28
C4-275	1	97.5	22	80.59	11	10.55	25	21.82	13.33	29
C4-98	31	73.35	10	90.25	12	11.36	13	12.16	13.52	30
C4-110	51	57.25	44	62.88	55	45.97	63	52.42	13.66	31
C4-136	52	56.44	45	62.08	56	46.78	64	53.22	13.82	32
C4-46	23	79.79	35	70.13	38	32.29	42	35.51	13.95	33
C4-87	53	55.64	47	60.47	57	47.58	65	54.03	14.39	34
C4-92	54	54.83	48	59.66	58	48.39	66	54.83	14.56	35
C4-102	15	86.23	19	83.01	19	16.99	15	13.77	14.63	36
C4-235	17	84.62	29	74.96	13	12.16	36	30.68	14.92	37
C4-101	55	54.03	50	58.05	59	49.19	67	55.64	15.13	38
C4-202	56	53.22	51	57.25	60	50	68	56.44	15.3	39
C4-228	57	52.42	52	56.44	61	50.81	69	57.25	15.46	40
C4-51	21	81.4	38	67.71	36	30.68	40	33.9	15.63	41
C4-31	58	51.61	53	55.64	62	51.61	70	58.05	15.63	42
C4-218	24	78.98	40	66.1	39	33.09	43	36.31	15.73	43
C4-211	6	93.47	32	72.54	18	16.19	30	25.85	15.97	44
C4-33	60	50	55	54.03	64	53.22	71	58.86	16.18	45
C4-10	61	49.19	56	53.22	65	54.03	72	59.66	16.35	46
C4-94	62	48.39	57	52.42	66	54.83	73	60.47	16.51	47
C4-83	38	67.71	21	81.4	45	37.92	5	5.72	16.82	48
C4-1	20	82.2	41	65.3	35	29.87	39	33.09	17.07	49
C4-258	44	62.88	30	74.15	49	41.14	20	17.8	17.31	50
C4-95	64	46.78	60	50	68	56.44	74	61.27	17.47	51
C4-125	65	45.97	61	49.19	69	57.25	75	62.08	17.64	52
C4-34	66	45.17	62	48.39	70	58.05	76	62.88	17.8	53
C4-182	67	44.36	63	47.58	71	58.86	77	63.69	17.97	54
C4-47	40	66.1	24	78.98	24	21.02	16	14.58	18.02	55
C4-163	68	43.56	64	46.78	72	59.66	78	64.49	18.14	56
C4-36	18	83.81	43	63.69	33	28.26	37	31.48	18.34	57
C4-192	70	41.95	66	45.17	73	60.47	80	66.1	18.58	58
C4-178	71	41.14	67	44.36	74	61.27	81	66.91	18.75	59
C4-50	72	40.34	68	43.56	75	62.08	82	67.71	18.91	60
C4-144	73	39.53	69	42.75	76	62.88	83	68.52	19.08	61
C4-147	74	38.73	70	41.95	77	63.69	84	69.32	19.25	62
C4-85	47	60.47	34	70.93	51	42.75	17	15.38	19.61	63
C4-57	75	37.92	72	40.34	78	64.49	85	70.13	19.82	64
C4-55	76	37.12	74	38.73	79	65.3	86	70.93	20.39	65
C4-71	77	36.31	76	37.12	80	66.1	87	71.74	20.95	66
C4-81	79	34.7	78	35.51	81	66.91	89	73.35	21.39	67
C4-77	80	33.9	79	34.7	82	67.71	90	74.15	21.56	68
C4-249	81	33.09	80	33.9	83	68.52	91	74.96	21.73	69
C4-188	82	32.29	81	33.09	84	69.32	92	75.76	21.9	70
C4-247	16	85.42	36	69.32	32	27.46	6	6.53	22.13	71
C4-25	4	95.08	49	58.86	26	22.63	28	24.24	22.23	72
C4-79	85	29.87	84	30.68	87	71.74	93	76.57	22.83	73
C4-76	86	29.07	85	29.87	88	72.54	94	77.37	23	74
C4-264	87	28.26	86	29.07	89	73.35	95	78.18	23.16	75
C4-91	88	27.46	87	28.26	90	74.15	96	78.98	23.33	76
C4-115	89	26.65	88	27.46	91	74.96	97	79.79	23.5	77
C4-93	90	25.85	89	26.65	92	75.76	98	80.59	23.67	78
C4-216	69	42.75	65	45.97	20	17.8	79	65.3	23.81	79
C4-238	92	24.24	91	25.04	94	77.37	99	81.4	24.22	80
C4-229	93	23.43	92	24.24	95	78.18	100	82.2	24.38	81
C4-135	12	88.64	46	61.27	29	25.04	11	10.55	25.04	82
C4-165	97	20.21	96	21.02	99	81.4	101	83.01	25.7	83
C4-23	2	96.69	58	51.61	25	21.82	26	22.63	26.21	84
C4-109	78	35.51	77	36.31	21	18.6	88	72.54	27.36	85
C4-9	102	16.19	102	16.19	102	83.81	104	85.42	27.57	86
C4-190	103	15.38	103	15.38	103	84.62	105	86.23	27.74	87
C4-181	104	14.58	104	14.58	104	85.42	106	87.03	27.91	88
C4-200	105	13.77	105	13.77	105	86.23	107	87.84	28.08	89
C4-39	107	12.16	107	12.16	107	87.84	108	88.64	28.63	90
C4-195	22	80.59	71	41.14	37	31.48	41	34.7	28.66	91
C4-251	108	11.36	108	11.36	108	88.64	109	89.45	28.79	92
C4-213	59	50.81	54	54.83	63	52.42	10	9.75	28.91	93
C4-179	109	10.55	109	10.55	109	89.45	110	90.25	28.96	94
C4-89	110	9.75	110	9.75	110	90.25	111	91.06	29.13	95
C4-74	111	8.94	111	8.94	111	91.06	112	91.86	29.3	96
C4-243	113	7.33	113	7.33	113	92.67	113	92.67	29.85	97
C4-167	63	47.58	59	50.81	67	55.64	14	12.97	29.98	98
C4-44	114	6.53	114	6.53	114	93.47	114	93.47	30.01	99
C4-78	115	5.72	115	5.72	115	94.28	115	94.28	30.18	100
C4-113	116	4.92	116	4.92	116	95.08	116	95.08	30.35	101
C4-207	117	4.11	117	4.11	117	95.89	117	95.89	30.52	102
C4-209	118	3.31	118	3.31	118	96.69	118	96.69	30.68	103
C4-239	119	2.5	119	2.5	119	97.5	119	97.5	30.85	104
C4-219	5	94.28	73	39.53	27	23.43	29	25.04	31.64	105
C4-56	99	18.6	99	18.6	22	19.41	102	83.81	34.86	106
C4-222	100	17.8	100	17.8	10	9.75	103	84.62	36.37	107
C4-242	14	87.03	75	37.92	31	26.65	8	8.14	37.3	108
C4-217	84	30.68	83	31.48	86	70.93	12	11.36	39.86	109
C4-100	83	31.48	82	32.29	85	70.13	4	4.92	41.19	110
C4-227	91	25.04	90	25.85	93	76.57	18	16.19	41.24	111
C4-42	98	19.41	98	19.41	100	82.2	21	18.6	43.68	112
C4-246	10	90.25	97	20.21	17	15.38	22	19.41	44.24	113
C4-130	95	21.82	94	22.63	97	79.79	9	8.94	44.71	114
C4-162	94	22.63	93	23.43	96	78.98	2	3.31	45.83	115
C4-223	96	21.02	95	21.82	98	80.59	3	4.11	46.38	116
C4-224	106	12.97	106	12.97	106	87.03	19	16.99	47.37	117
C4-138	101	16.99	101	16.99	101	83.01	7	7.33	48.04	118
C4-276	112	8.14	112	8.14	112	91.86	1	2.5	53.54	119
Rank of genotypes in the 'ZL-3'×'N188' family for different selection index including final aggregate rank
Genotype	SHI		FAI_BLUP		MGIDI_BLUP		MGIDI_LWindex		WRA of SHI, FAI_BLUP, MGIDI_BLUP and MGIDI_LWindex
	Rank	Score	Rank	Score	Rank	Score	Rank	Score	Score	Rank
E4-226	31	77.71	2	96.84	4	4.48	56	38.78	2.5	1
E4-239	32	77.05	3	96.18	8	7.12	57	39.44	2.76	2
E4-217	33	76.39	4	95.52	10	8.44	58	40.1	3.12	3
E4-162	34	75.73	5	94.86	5	5.14	59	40.76	3.82	4
E4-410	23	82.99	6	94.2	3	3.82	51	35.49	4.18	5
E4-445	38	73.09	11	90.9	50	34.83	62	42.74	4.43	6
E4-436	30	78.37	1	97.5	1	2.5	26	18.99	4.45	7
E4-115	10	91.56	7	93.54	6	5.8	39	27.57	4.47	8
E4-122	35	75.07	8	92.88	2	3.16	60	41.42	5.33	9
E4-137	37	73.75	10	91.56	22	16.35	61	42.08	5.35	10
E4-241	39	72.43	12	90.24	24	17.67	63	43.4	6.16	11
E4-96	40	71.77	13	89.58	23	17.01	64	44.06	6.66	12
E4-225	42	70.45	15	88.26	28	20.31	66	45.38	7.33	13
E4-55	41	71.11	14	88.92	18	13.72	65	44.72	7.36	14
E4-286	46	67.81	19	85.62	51	35.49	69	47.36	8.1	15
E4-296	43	69.79	16	87.6	14	11.08	67	46.04	8.46	16
E4-142	47	67.15	20	84.97	52	36.15	70	48.02	8.5	17
E4-208	45	68.47	18	86.28	26	18.99	68	46.7	8.87	18
E4-165	49	65.83	22	83.65	54	37.47	71	48.68	9.39	19
E4-220	36	74.41	9	92.22	13	10.42	7	6.46	9.45	20
E4-274	51	64.51	25	81.67	55	38.12	73	50	10.71	21
E4-309	4	95.52	24	82.33	32	22.95	33	23.61	11.01	22
E4-193	50	65.17	23	82.99	16	12.4	72	49.34	11.7	23
E4-11	53	63.19	28	79.69	56	38.78	75	51.32	12.03	24
E4-258	54	62.53	29	79.03	57	39.44	76	51.98	12.43	25
E4-4	48	66.49	21	84.31	53	36.81	21	15.69	12.8	26
E4-21	55	61.88	30	78.37	58	40.1	77	52.64	12.84	27
E4-262	52	63.85	26	81.01	20	15.03	74	50.66	12.87	28
E4-25	56	61.22	31	77.71	59	40.76	78	53.3	13.24	29
E4-170	22	83.65	27	80.35	7	6.46	50	34.83	13.61	30
E4-167	44	69.13	17	86.94	11	9.1	6	5.8	13.89	31
E4-190	21	84.31	33	76.39	44	30.87	49	34.17	14.56	32
E4-291	57	60.56	34	75.73	60	41.42	79	53.96	14.57	33
E4-371	20	84.97	32	77.05	21	15.69	48	33.51	15.23	34
E4-196	58	59.9	36	74.41	61	42.08	80	54.62	15.43	35
E4-87	59	59.24	37	73.75	62	42.74	81	55.28	15.84	36
E4-311	7	93.54	35	75.07	35	24.93	36	25.59	15.9	37
E4-7	60	58.58	39	72.43	63	43.4	82	55.94	16.7	38
E4-85	6	94.2	38	73.09	34	24.27	35	24.93	17.33	39
E4-229	61	57.92	40	71.77	27	19.65	83	56.6	18.91	40
E4-270	63	56.6	44	69.13	64	44.06	85	57.92	18.94	41
E4-325	11	90.9	41	71.11	17	13.06	40	28.23	19.52	42
E4-46	65	55.28	46	67.81	65	44.72	87	59.24	19.8	43
E4-109	9	92.22	42	70.45	9	7.78	38	26.91	20.37	44
E4-152	62	57.26	43	69.79	19	14.38	84	57.26	20.68	45
E4-235	68	53.3	49	65.83	68	46.7	88	59.9	21.17	46
E4-290	64	55.94	45	68.47	25	18.33	86	58.58	21.29	47
E4-346	69	52.64	50	65.17	69	47.36	89	60.56	21.58	48
E4-36	71	51.32	53	63.19	71	48.68	90	61.22	22.92	49
E4-201	72	50.66	54	62.53	72	49.34	91	61.88	23.33	50
E4-145	16	87.6	52	63.85	41	28.89	44	30.87	23.45	51
E4-357	73	50	56	61.22	73	50	92	62.53	24.19	52
E4-88	75	48.68	59	59.24	75	51.32	93	63.19	25.54	53
E4-396	66	54.62	47	67.15	66	45.38	15	11.74	25.88	54
E4-441	67	53.96	48	66.49	67	46.04	4	4.48	27.23	55
E4-205	15	88.26	55	61.88	40	28.23	12	9.76	27.28	56
E4-478	76	48.02	63	56.6	76	51.98	94	63.85	27.32	57
E4-327	70	51.98	51	64.51	70	48.02	19	14.38	27.51	58
E4-49	25	81.67	60	58.58	29	20.97	53	36.81	27.66	59
E4-199	28	79.69	58	59.9	48	33.51	28	20.31	27.98	60
E4-214	77	47.36	65	55.28	77	52.64	95	64.51	28.18	61
E4-304	78	46.7	66	54.62	78	53.3	96	65.17	28.59	62
E4-140	27	80.35	64	55.94	47	32.85	54	37.47	28.69	63
E4-278	18	86.28	61	57.92	12	9.76	46	32.19	28.98	64
E4-224	79	46.04	67	53.96	79	53.96	97	65.83	29	65
E4-70	3	96.18	62	57.26	15	11.74	32	22.95	29.27	66
E4-139	80	45.38	68	53.3	80	54.62	98	66.49	29.4	67
E4-81	74	49.34	57	60.56	74	50.66	27	19.65	29.73	68
E4-191	5	94.86	70	51.98	33	23.61	34	24.27	32.05	69
E4-135	83	43.4	74	49.34	83	56.6	99	67.15	32.15	70
E4-59	14	88.92	71	51.32	39	27.57	43	30.21	32.18	71
E4-285	84	42.74	75	48.68	84	57.26	100	67.81	32.56	72
E4-148	13	89.58	72	50.66	38	26.91	42	29.55	32.69	73
E4-197	85	42.08	78	46.7	85	57.92	101	68.47	33.88	74
E4-244	86	41.42	79	46.04	86	58.58	102	69.13	34.29	75
E4-403	87	40.76	80	45.38	87	59.24	103	69.79	34.69	76
E4-318	17	86.94	77	47.36	42	29.55	45	31.53	34.86	77
E4-230	2	96.84	76	48.02	31	22.29	31	22.29	34.92	78
E4-101	88	40.1	81	44.72	88	59.9	104	70.45	35.1	79
E4-218	89	39.44	82	44.06	89	60.56	105	71.11	35.5	80
E4-210	81	44.72	69	52.64	81	55.28	23	17.01	35.72	81
E4-350	91	38.12	84	42.74	91	61.88	106	71.77	36.39	82
E4-130	92	37.47	85	42.08	92	62.53	107	72.43	36.8	83
E4-151	93	36.81	86	41.42	93	63.19	108	73.09	37.2	84
E4-186	82	44.06	73	50	82	55.94	22	16.35	37.66	85
E4-472	95	35.49	88	40.1	95	64.51	109	73.75	38.09	86
E4-432	96	34.83	89	39.44	96	65.17	110	74.41	38.5	87
E4-265	97	34.17	90	38.78	97	65.83	111	75.07	38.91	88
E4-282	98	33.51	91	38.12	98	66.49	112	75.73	39.31	89
E4-338	99	32.85	94	36.15	99	67.15	113	76.39	40.63	90
E4-332	100	32.19	96	34.83	100	67.81	114	77.05	41.49	91
E4-294	24	82.33	92	37.47	45	31.53	52	36.15	41.55	92
E4-264	101	31.53	97	34.17	101	68.47	115	77.71	41.9	93
E4-100	102	30.87	98	33.51	102	69.13	116	78.37	42.3	94
E4-233	8	92.88	93	36.81	36	25.59	37	26.25	42.44	95
E4-272	19	85.62	95	35.49	43	30.21	47	32.85	43.05	96
E4-251	90	38.78	83	43.4	90	61.22	11	9.1	43.3	97
E4-5	103	30.21	101	31.53	103	69.79	117	79.03	43.63	98
E4-104	104	29.55	102	30.87	104	70.45	118	79.69	44.03	99
E4-169	105	28.89	103	30.21	105	71.11	119	80.35	44.44	100
E4-18	106	28.23	104	29.55	106	71.77	120	81.01	44.85	101
E4-254	94	36.15	87	40.76	94	63.85	14	11.08	45.01	102
E4-412	12	90.24	99	32.85	37	26.25	41	28.89	45.13	103
E4-63	1	97.5	100	32.19	30	21.63	30	21.63	45.97	104
E4-236	110	25.59	108	26.91	110	74.41	121	81.67	46.7	105
E4-431	112	24.27	110	25.59	112	75.73	122	82.33	47.59	106
E4-79	113	23.61	111	24.93	113	76.39	123	82.99	48	107
E4-99	114	22.95	112	24.27	114	77.05	124	83.65	48.4	108
E4-90	115	22.29	113	23.61	115	77.71	125	84.31	48.81	109
E4-94	116	21.63	114	22.95	116	78.37	126	84.97	49.22	110
E4-442	117	20.97	115	22.29	117	79.03	127	85.62	49.62	111
E4-105	118	20.31	116	21.63	118	79.69	128	86.28	50.03	112
E4-198	119	19.65	117	20.97	119	80.35	129	86.94	50.44	113
E4-421	121	18.33	119	19.65	121	81.67	130	87.6	51.32	114
E4-292	122	17.67	121	18.33	122	82.33	131	88.26	52.19	115
E4-439	123	17.01	123	17.01	123	82.99	132	88.92	53.05	116
E4-333	109	26.25	107	27.57	109	73.75	24	17.67	53.77	117
E4-240	108	26.91	106	28.23	108	73.09	17	13.06	53.83	118
E4-155	125	15.69	125	15.69	125	84.31	133	89.58	53.94	119
E4-281	29	79.03	120	18.99	49	34.17	55	38.12	54.34	120
E4-250	107	27.57	105	28.89	107	72.43	1	2.5	54.59	121
E4-19	127	14.38	127	14.38	127	85.62	134	90.24	54.83	122
E4-56	129	13.06	129	13.06	129	86.94	135	90.9	55.72	123
E4-92	130	12.4	130	12.4	130	87.6	136	91.56	56.12	124
E4-69	111	24.93	109	26.25	111	75.07	5	5.14	56.22	125
E4-159	131	11.74	131	11.74	131	88.26	137	92.22	56.53	126
E4-138	132	11.08	132	11.08	132	88.92	138	92.88	56.93	127
E4-266	133	10.42	133	10.42	133	89.58	139	93.54	57.34	128
E4-134	26	81.01	122	17.67	46	32.19	20	15.03	57.91	129
E4-126	136	8.44	136	8.44	136	91.56	140	94.2	58.71	130
E4-200	138	7.12	138	7.12	138	92.88	141	94.86	59.6	131
E4-263	120	18.99	118	20.31	120	81.01	8	7.12	60.34	132
E4-180	140	5.8	140	5.8	140	94.2	142	95.52	60.49	133
E4-378	142	4.48	142	4.48	142	95.52	143	96.18	61.38	134
E4-77	124	16.35	124	16.35	124	83.65	29	20.97	61.56	135
E4-10	143	3.82	143	3.82	143	96.18	144	96.84	61.79	136
E4-287	144	3.16	144	3.16	144	96.84	145	97.5	62.19	137
E4-249	126	15.03	126	15.03	126	84.97	25	18.33	62.83	138
E4-440	128	13.72	128	13.72	128	86.28	3	3.82	65.51	139
E4-14	135	9.1	135	9.1	135	90.9	18	13.72	67.73	140
E4-82	134	9.76	134	9.76	134	90.24	2	3.16	68.49	141
E4-301	137	7.78	137	7.78	137	92.22	9	7.78	69.39	142
E4-331	139	6.46	139	6.46	139	93.54	16	12.4	69.82	143
E4-456	141	5.14	141	5.14	141	94.86	13	10.42	71.02	144
E4-416	145	2.5	145	2.5	145	97.5	10	8.44	73.19	145
Rank of genotypes in the joint family for different selection index including final aggregate rank
Genotype	SHI		FAI_BLUP		MGIDI_BLUP		MGIDI_LWindex		WRA of SHI, FAI_BLUP, MGIDI_BLUP and MGIDI_LWindex
	Rank	Score	Rank	Score	Rank	Score	Rank	Score	Score	Rank
E4-70	1	97.5	14	94.17	23	8.13	75	21.45	2.5	1
E4-309	3	96.99	20	92.63	43	13.25	77	21.96	2.82	2
E4-325	5	96.48	44	86.49	33	10.69	79	22.47	3.62	3
E4-115	6	96.22	15	93.92	13	5.57	80	22.73	3.73	4
E4-311	7	95.96	30	90.07	38	11.97	81	22.99	3.88	5
E4-109	8	95.71	7	95.96	10	4.8	82	23.24	4.12	6
E4-63	2	97.24	203	45.77	75	21.45	76	21.7	4.27	7
C4-23	10	95.2	99	72.41	77	21.96	84	23.75	4.92	8
E4-191	9	95.45	97	72.92	47	14.28	83	23.5	4.96	9
E4-230	4	96.73	230	38.86	76	21.7	78	22.22	5	10
E4-85	15	93.92	69	80.09	73	20.94	89	25.03	5.76	11
E4-190	14	94.17	95	73.43	42	13	88	24.78	6.11	12
E4-318	11	94.94	211	43.73	78	22.22	85	24.01	6.34	13
E4-278	18	93.15	31	89.82	28	9.41	92	25.8	6.45	14
E4-412	12	94.68	202	46.03	79	22.47	86	24.27	6.47	15
E4-59	13	94.43	254	32.72	80	22.73	87	24.52	7.24	16
E4-410	22	92.12	16	93.66	11	5.06	96	26.83	7.36	17
E4-272	16	93.66	204	45.52	81	22.99	90	25.29	7.37	18
C2-35	20	92.63	132	63.96	84	23.75	94	26.31	7.47	19
E4-294	24	91.61	98	72.66	87	24.52	98	27.34	7.97	20
C2-167	25	91.35	53	84.18	59	17.35	99	27.59	7.98	21
E4-56	17	93.4	246	34.76	82	23.24	91	25.55	8.04	22
C4-25	19	92.89	227	39.63	83	23.5	93	26.06	8.27	23
E4-233	21	92.38	197	47.31	85	24.01	95	26.57	8.38	24
E4-371	28	90.59	27	90.84	41	12.74	101	28.11	8.54	25
E4-145	30	90.07	86	75.73	91	25.55	103	28.62	9.16	26
C2-166	26	91.1	187	49.87	88	24.78	100	27.85	9.36	27
C4-210	31	89.82	6	96.22	2	2.76	104	28.87	9.36	28
C2-42	23	91.87	276	27.08	86	24.27	97	27.08	9.66	29
C2-71	32	89.56	41	87.26	24	8.39	105	29.13	9.76	30
C4-275	35	88.79	24	91.61	17	6.6	107	29.64	10.32	31
E4-104	29	90.33	217	42.19	90	25.29	102	28.36	10.35	32
C4-219	33	89.31	145	60.63	92	25.8	106	29.39	10.45	33
E4-205	27	90.84	257	31.95	89	25.03	16	6.34	10.79	34
E4-170	37	88.28	57	83.16	22	7.88	109	30.15	11.08	35
E4-281	36	88.54	153	58.58	94	26.31	108	29.9	11.2	36
C4-43	40	87.51	4	96.73	4	3.27	111	30.67	11.36	37
C2-101	39	87.77	85	75.99	51	15.3	110	30.41	11.56	38
E4-241	43	86.75	33	89.31	46	14.02	113	31.18	11.95	39
E4-49	38	88.03	158	57.3	95	26.57	38	11.97	12.08	40
E4-148	34	89.05	262	30.67	93	26.06	69	19.91	12.13	41
C2-24	42	87	50	84.95	16	6.34	112	30.92	12.19	42
E4-263	41	87.26	96	73.17	96	26.83	10	4.8	12.25	43
E4-225	49	85.21	64	81.37	100	27.85	117	32.2	13.13	44
E4-137	48	85.46	56	83.42	67	19.4	116	31.95	13.14	45
C4-84	47	85.72	59	82.65	30	9.93	115	31.69	13.29	46
E4-199	45	86.23	159	57.04	98	27.34	55	16.33	13.59	47
E4-208	50	84.95	100	72.15	101	28.11	118	32.46	13.74	48
E4-134	46	85.98	144	60.88	99	27.59	31	10.18	13.77	49
E4-140	44	86.49	245	35.02	97	27.08	114	31.44	13.97	50
C4-211	52	84.44	29	90.33	31	10.18	120	32.97	14.08	51
E4-291	53	84.18	76	78.3	103	28.62	121	33.23	14.14	52
E4-196	56	83.42	19	92.89	61	17.86	123	33.74	14.59	53
C2-41	55	83.67	126	65.49	105	29.13	122	33.48	15.11	54
E4-240	51	84.7	247	34.51	102	28.36	119	32.72	15.53	55
C2-76	57	83.16	142	61.39	106	29.39	124	34	15.72	56
E4-46	61	82.14	73	79.06	74	21.19	127	34.76	16.18	57
E4-338	59	82.65	165	55.51	108	29.9	126	34.51	16.39	58
E4-254	60	82.39	137	62.68	109	30.15	42	13	16.77	59
C4-49	64	81.37	13	94.43	7	4.04	130	35.53	16.85	60
E4-249	54	83.93	295	22.22	104	28.87	60	17.61	17.03	61
C4-36	66	80.86	91	74.45	113	31.18	131	35.79	17.13	62
E4-169	63	81.62	179	51.92	111	30.67	129	35.28	17.43	63
E4-439	62	81.88	235	37.58	110	30.41	128	35.02	17.81	64
C4-215	70	79.83	74	78.81	116	31.95	135	36.81	17.83	65
C2-54	68	80.34	32	89.56	18	6.85	133	36.3	17.86	66
E4-304	58	82.9	327	14.02	107	29.64	125	34.25	17.93	67
C2-55	67	80.6	178	52.18	114	31.44	132	36.04	18.29	68
C2-39	69	80.09	196	47.57	115	31.69	134	36.56	18.92	69
C4-135	65	81.11	234	37.84	112	30.92	39	12.23	18.95	70
E4-122	75	78.55	1	97.5	1	2.5	138	37.58	19.27	71
E4-69	71	79.58	157	57.55	117	32.2	12	5.32	19.6	72
E4-79	74	78.81	106	70.61	119	32.72	30	9.93	19.62	73
E4-162	77	78.04	3	96.99	6	3.78	139	37.84	19.69	74
C4-245	72	79.32	155	58.07	52	15.56	136	37.07	19.76	75
C4-260	78	77.78	5	96.48	5	3.52	140	38.09	19.95	76
E4-436	76	78.3	2	97.24	3	3.01	25	8.65	20.09	77
E4-226	79	77.53	8	95.71	8	4.29	141	38.35	20.18	78
C2-199	80	77.27	9	95.45	9	4.55	142	38.61	20.41	79
E4-229	81	77.01	10	95.2	19	7.11	143	38.86	20.55	80
E4-88	73	79.06	267	29.39	118	32.46	137	37.32	20.56	81
C2-136	83	76.5	12	94.68	58	17.1	144	39.12	20.65	82
E4-239	84	76.25	17	93.4	26	8.9	145	39.37	21.23	83
C4-98	82	76.76	11	94.94	39	12.23	15	6.08	21.28	84
E4-296	87	75.48	22	92.12	32	10.44	146	39.63	21.91	85
C2-264	91	74.45	28	90.59	120	32.97	148	40.14	22.06	86
E4-167	85	75.99	18	93.15	15	6.08	20	7.37	22.25	87
C2-285	88	75.22	23	91.87	20	7.37	147	39.89	22.27	88
C2-178	86	75.73	21	92.38	14	5.83	49	14.79	22.37	89
C4-102	89	74.97	25	91.35	27	9.16	26	8.9	23.1	90
C4-86	92	74.2	34	89.05	36	11.46	149	40.4	23.14	91
C4-279	90	74.71	26	91.1	25	8.65	53	15.82	23.22	92
C2-62	93	73.94	35	88.79	44	13.51	150	40.65	23.3	93
E4-55	94	73.69	36	88.54	35	11.21	151	40.91	23.62	94
C4-58	98	72.66	40	87.51	121	33.23	154	41.68	23.76	95
C4-47	95	73.43	37	88.28	21	7.62	152	41.17	23.99	96
E4-445	99	72.41	42	87	122	33.48	155	41.93	23.99	97
C2-239	97	72.92	39	87.77	48	14.54	153	41.42	24.21	98
C4-259	96	73.17	38	88.03	53	15.82	56	16.58	24.45	99
E4-193	103	71.38	47	85.72	123	33.74	159	42.96	24.94	100
E4-4	101	71.89	45	86.23	71	20.42	157	42.45	24.96	101
C2-53	100	72.15	43	86.75	12	5.32	156	42.19	25.27	102
E4-152	102	71.64	46	85.98	37	11.72	158	42.7	25.51	103
E4-7	104	71.13	48	85.46	50	15.05	160	43.21	25.86	104
C4-22	105	70.87	49	85.21	45	13.77	161	43.47	26.15	105
C4-178	106	70.61	51	84.7	49	14.79	162	43.73	26.36	106
C2-284	107	70.36	52	84.44	60	17.61	163	43.98	26.48	107
C4-158	111	69.33	60	82.39	124	34	166	44.75	26.87	108
C2-324	112	69.08	61	82.14	125	34.25	167	45.01	27.09	109
E4-217	108	70.1	54	83.93	70	20.17	61	17.86	27.19	110
C4-5	110	69.59	58	82.9	62	18.12	165	44.49	27.21	111
C2-139	109	69.85	55	83.67	34	10.95	164	44.24	27.22	112
E4-100	116	68.05	66	80.86	127	34.76	170	45.77	28.04	113
E4-331	113	68.82	62	81.88	126	34.51	8	4.29	28.18	114
E4-262	117	67.8	67	80.6	128	35.02	171	46.03	28.26	115
E4-201	115	68.31	65	81.11	68	19.66	169	45.52	28.36	116
C4-222	114	68.56	63	81.62	40	12.49	168	45.26	28.38	117
C4-133	118	67.54	68	80.34	129	35.28	172	46.29	28.49	118
E4-96	119	67.28	70	79.83	130	35.53	173	46.54	28.73	119
C2-132	122	66.52	75	78.55	131	35.79	175	47.06	29.45	120
C2-206	120	67.03	71	79.58	63	18.38	174	46.8	29.59	121
C2-66	124	66	78	77.78	133	36.3	176	47.31	29.92	122
E4-396	125	65.75	79	77.53	134	36.56	177	47.57	30.14	123
C4-176	123	66.26	77	78.04	132	36.04	72	20.68	30.25	124
C4-85	126	65.49	80	77.27	135	36.81	178	47.82	30.37	125
C4-106	127	65.24	81	77.01	136	37.07	179	48.08	30.59	126
E4-327	121	66.77	72	79.32	64	18.63	17	6.6	30.67	127
E4-274	128	64.98	82	76.76	137	37.32	180	48.34	30.82	128
E4-21	129	64.72	83	76.5	138	37.58	181	48.59	31.05	129
E4-290	130	64.47	84	76.25	139	37.84	182	48.85	31.27	130
E4-87	134	63.44	90	74.71	141	38.35	185	49.62	32.23	131
C2-20	131	64.21	87	75.48	56	16.58	183	49.1	32.32	132
C4-242	132	63.96	88	75.22	140	38.09	62	18.12	32.41	133
E4-25	135	63.19	92	74.2	142	38.61	186	49.87	32.46	134
E4-210	133	63.7	89	74.97	72	20.68	184	49.36	32.64	135
C4-46	136	62.93	93	73.94	143	38.86	187	50.13	32.69	136
C2-5	137	62.68	94	73.69	144	39.12	188	50.38	32.91	137
C4-51	138	62.42	101	71.89	145	39.37	189	50.64	33.2	138
C2-51	140	61.91	103	71.38	146	39.63	190	50.9	33.67	139
E4-165	141	61.65	104	71.13	147	39.89	191	51.15	33.9	140
C4-272	142	61.39	105	70.87	148	40.14	192	51.41	34.13	141
C2-343	143	61.14	107	70.36	149	40.4	193	51.66	34.36	142
C2-246	145	60.63	109	69.85	150	40.65	194	51.92	34.82	143
E4-270	139	62.16	102	71.64	65	18.89	58	17.1	34.91	144
C2-125	146	60.37	110	69.59	151	40.91	195	52.18	35.05	145
C2-242	147	60.11	111	69.33	152	41.17	196	52.43	35.28	146
C2-19	149	59.6	113	68.82	153	41.42	198	52.94	35.74	147
C2-260	144	60.88	108	70.1	55	16.33	40	12.49	36.32	148
C4-235	148	59.86	112	69.08	57	16.84	197	52.69	36.41	149
C4-196	152	58.83	116	68.05	154	41.68	201	53.71	36.44	150
C2-40	153	58.58	117	67.8	155	41.93	202	53.97	36.66	151
C4-26	154	58.32	118	67.54	156	42.19	203	54.23	36.89	152
C2-306	151	59.09	115	68.31	66	19.14	200	53.46	37.04	153
C2-65	155	58.07	119	67.28	157	42.45	204	54.48	37.11	154
C2-224	150	59.35	114	68.56	29	9.67	199	53.2	37.15	155
C2-32	156	57.81	120	67.03	158	42.7	205	54.74	37.34	156
C2-23	157	57.55	121	66.77	159	42.96	206	54.99	37.57	157
C2-48	158	57.3	122	66.52	160	43.21	207	55.25	37.79	158
C2-67	162	56.27	127	65.24	164	44.24	208	55.51	38.73	159
C4-258	159	57.04	123	66.26	161	43.47	68	19.66	38.78	160
C4-40	163	56.02	128	64.98	165	44.49	209	55.76	38.95	161
C2-274	164	55.76	129	64.72	166	44.75	210	56.02	39.18	162
C4-163	161	56.53	125	65.75	163	43.98	59	17.35	39.29	163
E4-220	160	56.79	124	66	162	43.73	5	3.52	39.34	164
C2-219	165	55.51	130	64.47	167	45.01	211	56.27	39.4	165
C2-344	166	55.25	131	64.21	168	45.26	212	56.53	39.63	166
C2-21	167	54.99	133	63.7	169	45.52	213	56.79	39.87	167
C4-216	168	54.74	134	63.44	170	45.77	214	57.04	40.09	168
C2-72	169	54.48	135	63.19	171	46.03	215	57.3	40.32	169
C2-207	170	54.23	136	62.93	172	46.29	216	57.55	40.54	170
C4-53	171	53.97	138	62.42	173	46.54	217	57.81	40.78	171
C2-142	172	53.71	139	62.16	174	46.8	218	58.07	41.01	172
C2-276	173	53.46	140	61.91	175	47.06	219	58.32	41.23	173
C2-212	174	53.2	141	61.65	176	47.31	220	58.58	41.46	174
C2-145	175	52.94	143	61.14	177	47.57	221	58.83	41.7	175
C4-95	176	52.69	146	60.37	178	47.82	222	59.09	41.94	176
C4-218	178	52.18	148	59.86	180	48.34	223	59.35	42.4	177
C2-172	179	51.92	149	59.6	181	48.59	224	59.6	42.63	178
E4-431	180	51.66	150	59.35	182	48.85	225	59.86	42.86	179
C2-261	177	52.43	147	60.11	179	48.08	27	9.16	43.23	180
C4-83	183	50.9	154	58.32	185	49.62	226	60.11	43.55	181
E4-94	184	50.64	156	57.81	186	49.87	227	60.37	43.79	182
E4-151	185	50.38	160	56.79	187	50.13	228	60.63	44.05	183
E4-218	181	51.41	151	59.09	183	49.1	35	11.21	44.11	184
E4-126	182	51.15	152	58.83	184	49.36	13	5.57	44.46	185
E4-421	187	49.87	162	56.27	189	50.64	229	60.88	44.51	186
E4-90	188	49.62	163	56.02	190	50.9	230	61.14	44.73	187
C4-253	189	49.36	164	55.76	191	51.15	231	61.39	44.96	188
C4-247	186	50.13	161	56.53	188	50.38	64	18.63	45.16	189
E4-292	190	49.1	166	55.25	192	51.41	232	61.65	45.2	190
E4-282	194	48.08	170	54.23	196	52.43	233	61.91	46.12	191
E4-135	191	48.85	167	54.99	193	51.66	37	11.72	46.48	192
E4-235	196	47.57	172	53.71	198	52.94	234	62.16	46.57	193
E4-139	192	48.59	168	54.74	194	51.92	54	16.07	46.62	194
E4-264	193	48.34	169	54.48	195	52.18	70	20.17	46.76	195
C4-1	197	47.31	173	53.46	199	53.2	235	62.42	46.8	196
E4-99	198	47.06	174	53.2	200	53.46	236	62.68	47.02	197
C4-142	199	46.8	175	52.94	201	53.71	237	62.93	47.25	198
E4-478	195	47.82	171	53.97	197	52.69	45	13.77	47.36	199
C2-335	200	46.54	176	52.69	202	53.97	238	63.19	47.48	200
C4-34	201	46.29	177	52.43	203	54.23	239	63.44	47.7	201
C2-244	202	46.03	180	51.66	204	54.48	240	63.7	47.95	202
C2-262	203	45.77	181	51.41	205	54.74	241	63.96	48.18	203
C4-31	204	45.52	182	51.15	206	54.99	242	64.21	48.41	204
C2-243	205	45.26	183	50.9	207	55.25	243	64.47	48.63	205
C4-57	206	45.01	184	50.64	208	55.51	244	64.72	48.86	206
C4-50	207	44.75	185	50.38	209	55.76	245	64.98	49.08	207
C2-179	208	44.49	186	50.13	210	56.02	246	65.24	49.31	208
C4-202	209	44.24	188	49.62	211	56.27	247	65.49	49.55	209
E4-265	210	43.98	189	49.36	212	56.53	248	65.75	49.78	210
C4-87	211	43.73	190	49.1	213	56.79	249	66	50	211
C4-182	212	43.47	191	48.85	214	57.04	250	66.26	50.23	212
C4-147	214	42.96	193	48.34	216	57.55	251	66.52	50.68	213
C4-10	215	42.7	194	48.08	217	57.81	252	66.77	50.91	214
C2-73	216	42.45	195	47.82	218	58.07	253	67.03	51.13	215
C4-134	217	42.19	198	47.06	219	58.32	254	67.28	51.38	216
C4-162	213	43.21	192	48.59	215	57.3	57	16.84	51.5	217
C2-341	218	41.93	199	46.8	220	58.58	255	67.54	51.61	218
E4-332	219	41.68	200	46.54	221	58.83	256	67.8	51.83	219
C4-101	220	41.42	201	46.29	222	59.09	257	68.05	52.06	220
E4-432	221	41.17	205	45.26	223	59.35	258	68.31	52.32	221
C2-99	222	40.91	206	45.01	224	59.6	259	68.56	52.55	222
E4-130	224	40.4	208	44.49	226	60.11	260	68.82	53	223
C4-136	225	40.14	209	44.24	227	60.37	261	69.08	53.23	224
C4-228	226	39.89	210	43.98	228	60.63	262	69.33	53.45	225
C2-80	227	39.63	212	43.47	229	60.88	263	69.59	53.69	226
E4-472	223	40.65	207	44.75	225	59.86	47	14.28	53.92	227
E4-142	228	39.37	213	43.21	230	61.14	264	69.85	53.92	228
C2-112	230	38.86	215	42.7	232	61.65	265	70.1	54.38	229
C2-312	231	38.61	216	42.45	233	61.91	266	70.36	54.6	230
E4-36	232	38.35	218	41.93	234	62.16	267	70.61	54.84	231
C2-22	233	38.09	219	41.68	235	62.42	268	70.87	55.07	232
C2-153	234	37.84	220	41.42	236	62.68	269	71.13	55.29	233
E4-101	229	39.12	214	42.96	231	61.39	33	10.69	55.39	234
C2-234	235	37.58	221	41.17	237	62.93	270	71.38	55.52	235
C2-160	236	37.32	222	40.91	238	63.19	271	71.64	55.75	236
C2-129	237	37.07	223	40.65	239	63.44	272	71.89	55.97	237
C4-110	239	36.56	225	40.14	241	63.96	273	72.15	56.42	238
C2-201	240	36.3	226	39.89	242	64.21	274	72.41	56.65	239
C2-60	241	36.04	228	39.37	243	64.47	275	72.66	56.89	240
C4-33	243	35.53	231	38.61	245	64.98	276	72.92	57.36	241
E4-200	238	36.81	224	40.4	240	63.7	21	7.62	57.55	242
C2-328	244	35.28	232	38.35	246	65.24	277	73.17	57.58	243
C2-120	245	35.02	233	38.09	247	65.49	278	73.43	57.81	244
E4-159	246	34.76	236	37.32	248	65.75	279	73.69	58.06	245
E4-287	247	34.51	237	37.07	249	66	280	73.94	58.28	246
E4-244	248	34.25	238	36.81	250	66.26	281	74.2	58.51	247
E4-250	242	35.79	229	39.12	244	64.72	3	3.01	58.58	248
C4-195	250	33.74	240	36.3	252	66.77	282	74.45	58.97	249
E4-138	252	33.23	242	35.79	254	67.28	283	74.71	59.42	250
E4-105	253	32.97	243	35.53	255	67.54	284	74.97	59.65	251
C2-118	255	32.46	248	34.25	257	68.05	285	75.22	60.14	252
E4-301	249	34	239	36.56	251	66.52	11	5.06	60.19	253
C4-55	256	32.2	249	34	258	68.31	286	75.48	60.37	254
C4-165	257	31.95	250	33.74	259	68.56	287	75.73	60.59	255
E4-333	251	33.48	241	36.04	253	67.03	23	8.13	60.6	256
C4-119	259	31.44	252	33.23	261	69.08	288	75.99	61.05	257
C4-167	254	32.72	244	35.28	256	67.8	52	15.56	61.13	258
C2-287	260	31.18	253	32.97	262	69.33	289	76.25	61.28	259
C4-56	262	30.67	256	32.2	264	69.85	290	76.5	61.74	260
E4-186	258	31.69	251	33.48	260	68.82	41	12.74	62.15	261
C4-42	264	30.15	259	31.44	265	70.1	292	77.01	62.22	262
E4-357	265	29.9	260	31.18	266	70.36	293	77.27	62.44	263
C4-192	266	29.64	261	30.92	267	70.61	294	77.53	62.67	264
C4-246	261	30.92	255	32.46	263	69.59	73	20.94	62.68	265
C4-115	268	29.13	264	30.15	269	71.13	295	77.78	63.14	266
C2-89	269	28.87	265	29.9	270	71.38	296	78.04	63.37	267
C4-9	270	28.62	266	29.64	271	71.64	297	78.3	63.59	268
C2-150	263	30.41	258	31.69	54	16.07	291	76.76	63.98	269
E4-285	272	28.11	269	28.87	272	71.89	298	78.55	64.07	270
E4-214	267	29.39	263	30.41	268	70.87	65	18.89	64.14	271
C2-151	273	27.85	270	28.62	273	72.15	299	78.81	64.3	272
C4-94	274	27.59	271	28.36	274	72.41	300	79.06	64.52	273
C2-131	275	27.34	272	28.11	275	72.66	301	79.32	64.75	274
C2-316	276	27.08	273	27.85	276	72.92	302	79.58	64.98	275
C2-14	278	26.57	275	27.34	278	73.43	303	79.83	65.43	276
C2-294	279	26.31	277	26.83	279	73.69	304	80.09	65.67	277
E4-346	280	26.06	278	26.57	280	73.94	305	80.34	65.89	278
E4-81	281	25.8	279	26.31	281	74.2	306	80.6	66.12	279
C2-16	282	25.55	280	26.06	282	74.45	307	80.86	66.34	280
C2-45	283	25.29	281	25.8	283	74.71	308	81.11	66.57	281
C4-276	277	26.83	274	27.59	277	73.17	18	6.85	66.73	282
C2-185	284	25.03	282	25.55	284	74.97	309	81.37	66.8	283
C4-104	271	28.36	268	29.13	69	19.91	67	19.4	67	284
C2-213	285	24.78	283	25.29	285	75.22	310	81.62	67.02	285
C2-155	286	24.52	284	25.03	286	75.48	311	81.88	67.25	286
C2-195	287	24.27	285	24.78	287	75.73	312	82.14	67.47	287
C2-17	288	24.01	286	24.52	288	75.99	313	82.39	67.7	288
C2-126	289	23.75	287	24.27	289	76.25	314	82.65	67.93	289
C2-43	290	23.5	288	24.01	290	76.5	315	82.9	68.15	290
C4-243	291	23.24	289	23.75	291	76.76	316	83.16	68.38	291
C4-74	292	22.99	290	23.5	292	77.01	317	83.42	68.6	292
C2-36	293	22.73	291	23.24	293	77.27	318	83.67	68.83	293
C2-11	294	22.47	292	22.99	294	77.53	319	83.93	69.06	294
C4-181	297	21.7	296	21.96	297	78.3	320	84.18	69.76	295
E4-236	298	21.45	297	21.7	298	78.55	321	84.44	69.98	296
C2-56	299	21.19	298	21.45	299	78.81	322	84.7	70.21	297
E4-155	300	20.94	299	21.19	300	79.06	323	84.95	70.43	298
C4-207	301	20.68	300	20.94	301	79.32	324	85.21	70.66	299
C4-138	295	22.22	293	22.73	295	77.78	51	15.3	70.73	300
C4-44	302	20.42	301	20.68	302	79.58	325	85.46	70.89	301
C4-227	296	21.96	294	22.47	296	78.04	14	5.83	71.16	302
E4-403	304	19.91	303	20.17	304	80.09	326	85.72	71.35	303
C4-109	305	19.66	304	19.91	305	80.34	327	85.98	71.57	304
C4-144	306	19.4	305	19.66	306	80.6	328	86.23	71.8	305
C4-249	307	19.14	306	19.4	307	80.86	329	86.49	72.03	306
E4-197	303	20.17	302	20.42	303	79.83	36	11.46	72.67	307
C4-78	310	18.38	309	18.63	310	81.62	330	86.75	72.71	308
C4-200	311	18.12	310	18.38	311	81.88	331	87	72.94	309
C4-224	308	18.89	307	19.14	308	81.11	32	10.44	73.85	310
E4-19	315	17.1	314	17.35	315	82.9	332	87.26	73.86	311
C4-229	309	18.63	308	18.89	309	81.37	28	9.41	74.11	312
C2-34	318	16.33	317	16.58	318	83.67	333	87.51	74.55	313
C4-39	312	17.86	311	18.12	312	82.14	50	15.05	74.69	314
E4-350	319	16.07	318	16.33	319	83.93	334	87.77	74.78	315
C4-223	313	17.61	312	17.86	313	82.39	22	7.88	75.06	316
E4-224	314	17.35	313	17.61	314	82.65	63	18.38	75.08	317
E4-198	321	15.56	320	15.82	321	84.44	335	88.03	75.23	318
C4-251	322	15.3	321	15.56	322	84.7	336	88.28	75.46	319
C2-75	316	16.84	315	17.1	316	83.16	66	19.14	75.52	320
C4-190	323	15.05	322	15.3	323	84.95	337	88.54	75.68	321
E4-258	324	14.79	323	15.05	324	85.21	338	88.79	75.91	322
E4-440	317	16.58	316	16.84	317	83.42	4	3.27	76.09	323
E4-5	325	14.54	324	14.79	325	85.46	339	89.05	76.13	324
C4-179	326	14.28	325	14.54	326	85.72	340	89.31	76.36	325
C4-77	327	14.02	326	14.28	327	85.98	341	89.56	76.59	326
C2-303	320	15.82	319	16.07	320	84.18	29	9.67	76.64	327
E4-18	328	13.77	328	13.77	328	86.23	342	89.82	76.82	328
C2-192	330	13.25	330	13.25	330	86.75	343	90.07	77.29	329
C4-113	332	12.74	332	12.74	332	87.26	344	90.33	77.75	330
C4-89	333	12.49	333	12.49	333	87.51	345	90.59	77.97	331
C4-125	334	12.23	334	12.23	334	87.77	346	90.84	78.2	332
C4-71	335	11.97	335	11.97	335	88.03	347	91.1	78.42	333
E4-378	329	13.51	329	13.51	329	86.49	43	13.25	78.67	334
E4-180	338	11.21	338	11.21	338	88.79	348	91.35	79.11	335
C4-130	331	13	331	13	331	87	44	13.51	79.12	336
C2-271	339	10.95	339	10.95	339	89.05	349	91.61	79.34	337
C4-180	341	10.44	341	10.44	341	89.56	350	91.87	79.79	338
C2-6	343	9.93	343	9.93	343	90.07	351	92.12	80.25	339
E4-266	344	9.67	344	9.67	344	90.33	352	92.38	80.48	340
E4-82	336	11.72	336	11.72	336	88.28	1	2.5	80.51	341
E4-456	337	11.46	337	11.46	337	88.54	7	4.04	80.71	342
E4-92	348	8.65	348	8.65	348	91.35	353	92.63	81.39	343
E4-441	340	10.69	340	10.69	340	89.31	2	2.76	81.44	344
E4-416	349	8.39	349	8.39	349	91.61	354	92.89	81.62	345
E4-14	342	10.18	342	10.18	342	89.82	19	7.11	81.81	346
C4-92	345	9.41	345	9.41	345	90.59	46	14.02	82.36	347
E4-286	346	9.16	346	9.16	346	90.84	71	20.42	82.45	348
C2-9	353	7.37	353	7.37	353	92.63	355	93.15	82.54	349
C2-90	354	7.11	354	7.11	354	92.89	356	93.4	82.77	350
E4-10	347	8.9	347	8.9	347	91.1	34	10.95	82.88	351
C2-171	355	6.85	355	6.85	355	93.15	357	93.66	83	352
C4-188	356	6.6	356	6.6	356	93.4	358	93.92	83.22	353
C2-12	357	6.34	357	6.34	357	93.66	359	94.17	83.45	354
E4-77	350	8.13	350	8.13	350	91.87	24	8.39	83.63	355
C4-81	358	6.08	358	6.08	358	93.92	360	94.43	83.68	356
E4-442	359	5.83	359	5.83	359	94.17	361	94.68	83.9	357
E4-251	351	7.88	351	7.88	351	92.12	6	3.78	83.96	358
C2-168	352	7.62	352	7.62	352	92.38	48	14.54	83.97	359
C4-91	360	5.57	360	5.57	360	94.43	362	94.94	84.13	360
C4-238	361	5.32	361	5.32	361	94.68	363	95.2	84.35	361
C4-264	363	4.8	363	4.8	363	95.2	364	95.45	84.82	362
C4-93	364	4.55	364	4.55	364	95.45	365	95.71	85.04	363
C4-79	365	4.29	365	4.29	365	95.71	366	95.96	85.27	364
C4-76	367	3.78	367	3.78	367	96.22	367	96.22	85.72	365
E4-11	368	3.52	368	3.52	368	96.48	368	96.48	85.95	366
C4-239	369	3.27	369	3.27	369	96.73	369	96.73	86.17	367
C4-217	370	3.01	370	3.01	370	96.99	370	96.99	86.4	368
C4-100	362	5.06	362	5.06	362	94.94	9	4.55	86.49	369
C4-209	371	2.76	371	2.76	371	97.24	371	97.24	86.62	370
C2-290	372	2.5	372	2.5	372	97.5	372	97.5	86.85	371
C4-213	366	4.04	366	4.04	366	95.96	74	21.19	87.06	372
